# Supplementary material for: A machine learning model identifies patients in need of autoimmune disease testing using electronic health records
Source: Nat Commun. 2023 Apr 25;14:2385. doi: 10.1038/s41467-023-37996-7 (PMC10130143; doi:10.1038/s41467-023-37996-7)
Supplement: Supplementary file 3 — Source Data [file 41467_2023_37996_MOESM3_ESM.xlsx]

## Sheet: Fig 2
Threshold	Tested	Carrier	N	Fraction	nontested	underdx.n	underdx.pcnt	baseline	yieldinc	yieldinc.foldchange
0	8700	7249	36580	0.198168	27880	5525	0.198171	0.198168	0	0
0.1	8693	7245	36445	0.198793	27752	5517	0.198796	0.198168	0.000624303	0.00315037
0.2	8676	7234	34840	0.207635	26164	5433	0.207652	0.198168	0.0094665	0.04777
0.3	8579	7165	29120	0.246051	20541	5054	0.246044	0.198168	0.0478824	0.241625
0.4	8305	6965	20394	0.341522	12089	4129	0.34155	0.198168	0.143354	0.723393
0.5	7899	6651	12763	0.521116	4864	2535	0.521176	0.198168	0.322947	1.62966
0.6	7484	6304	9116	0.691531	1632	1129	0.691789	0.198168	0.493363	2.48961
0.7	7023	5895	7461	0.790109	438	346	0.789954	0.198168	0.59194	2.98706
0.8	5059	4278	5137	0.832782	78	65	0.833333	0.198168	0.634613	3.20239
0.9	1851	1576	1865	0.84504	14	12	0.857143	0.198168	0.646872	3.26425
1	22	18	22	0.818182	0	0	NaN	0.198168	0.620013	3.12872

## Sheet: Fig 3
Threshold	Condition	cases.thresh	cases.total	cases.pcnt	tested.thresh	tested.pcnt	foldchange	n.thresh	n.pcnt	prev
0	All	6200	6200	1	8222	0.229019	4.36646	35901	1	0.172697
0	Addison's disease	320	320	1	8222	0.229019	4.36646	35901	1	0.0089134
0	Ankylosing spondylitis	82	82	1	8222	0.229019	4.36646	35901	1	0.00228406
0	Autoimmune hepatitis	132	132	1	8222	0.229019	4.36646	35901	1	0.00367678
0	Crohn's disease	502	502	1	8222	0.229019	4.36646	35901	1	0.0139829
0	Giant cell arteritis	128	128	1	8222	0.229019	4.36646	35901	1	0.00356536
0	Glomerulonephritis	229	229	1	8222	0.229019	4.36646	35901	1	0.00637865
0	Graves' disease	589	589	1	8222	0.229019	4.36646	35901	1	0.0164062
0	Hashimoto's thyroiditis	1165	1165	1	8222	0.229019	4.36646	35901	1	0.0324503
0	Multiple sclerosis	288	288	1	8222	0.229019	4.36646	35901	1	0.00802206
0	Myasthenia gravis	93	93	1	8222	0.229019	4.36646	35901	1	0.00259046
0	Optic neuritis	108	108	1	8222	0.229019	4.36646	35901	1	0.00300827
0	Polyarteritis nodosa	18	18	1	8222	0.229019	4.36646	35901	1	0.000501379
0	Psoriasis	916	916	1	8222	0.229019	4.36646	35901	1	0.0255146
0	Rheumatic mitral valve disease	493	493	1	8222	0.229019	4.36646	35901	1	0.0137322
0	Sarcoidosis	571	571	1	8222	0.229019	4.36646	35901	1	0.0159048
0	Type 1 diabetes	968	968	1	8222	0.229019	4.36646	35901	1	0.026963
0	Ulcerative colitis	370	370	1	8222	0.229019	4.36646	35901	1	0.0103061
0	Vitiligo	175	175	1	8222	0.229019	4.36646	35901	1	0.00487452
0.1	All	6192	6200	0.99871	8214	0.228796	4.36507	35778	0.996574	0.173067
0.1	Addison's disease	320	320	1	8214	0.228796	4.37071	35778	0.996574	0.00894404
0.1	Ankylosing spondylitis	82	82	1	8214	0.228796	4.37071	35778	0.996574	0.00229191
0.1	Autoimmune hepatitis	132	132	1	8214	0.228796	4.37071	35778	0.996574	0.00368942
0.1	Crohn's disease	502	502	1	8214	0.228796	4.37071	35778	0.996574	0.014031
0.1	Giant cell arteritis	128	128	1	8214	0.228796	4.37071	35778	0.996574	0.00357762
0.1	Glomerulonephritis	229	229	1	8214	0.228796	4.37071	35778	0.996574	0.00640058
0.1	Graves' disease	588	589	0.998302	8214	0.228796	4.36329	35778	0.996574	0.0164347
0.1	Hashimoto's thyroiditis	1161	1165	0.996567	8214	0.228796	4.3557	35778	0.996574	0.0324501
0.1	Multiple sclerosis	288	288	1	8214	0.228796	4.37071	35778	0.996574	0.00804964
0.1	Myasthenia gravis	93	93	1	8214	0.228796	4.37071	35778	0.996574	0.00259936
0.1	Optic neuritis	108	108	1	8214	0.228796	4.37071	35778	0.996574	0.00301861
0.1	Polyarteritis nodosa	18	18	1	8214	0.228796	4.37071	35778	0.996574	0.000503102
0.1	Psoriasis	916	916	1	8214	0.228796	4.37071	35778	0.996574	0.0256023
0.1	Rheumatic mitral valve disease	491	493	0.995943	8214	0.228796	4.35298	35778	0.996574	0.0137235
0.1	Sarcoidosis	571	571	1	8214	0.228796	4.37071	35778	0.996574	0.0159595
0.1	Type 1 diabetes	968	968	1	8214	0.228796	4.37071	35778	0.996574	0.0270557
0.1	Ulcerative colitis	369	370	0.997297	8214	0.228796	4.3589	35778	0.996574	0.0103136
0.1	Vitiligo	175	175	1	8214	0.228796	4.37071	35778	0.996574	0.00489127
0.2	All	6084	6200	0.98129	8188	0.228072	4.30255	34393	0.957996	0.176896
0.2	Addison's disease	314	320	0.98125	8188	0.228072	4.30238	34393	0.957996	0.00912976
0.2	Ankylosing spondylitis	82	82	1	8188	0.228072	4.38459	34393	0.957996	0.00238421
0.2	Autoimmune hepatitis	132	132	1	8188	0.228072	4.38459	34393	0.957996	0.00383799
0.2	Crohn's disease	500	502	0.996016	8188	0.228072	4.36712	34393	0.957996	0.0145378
0.2	Giant cell arteritis	124	128	0.96875	8188	0.228072	4.24757	34393	0.957996	0.00360538
0.2	Glomerulonephritis	229	229	1	8188	0.228072	4.38459	34393	0.957996	0.00665833
0.2	Graves' disease	577	589	0.979626	8188	0.228072	4.29526	34393	0.957996	0.0167767
0.2	Hashimoto's thyroiditis	1145	1165	0.982833	8188	0.228072	4.30932	34393	0.957996	0.0332917
0.2	Multiple sclerosis	280	288	0.972222	8188	0.228072	4.26279	34393	0.957996	0.00814119
0.2	Myasthenia gravis	91	93	0.978495	8188	0.228072	4.2903	34393	0.957996	0.00264589
0.2	Optic neuritis	105	108	0.972222	8188	0.228072	4.26279	34393	0.957996	0.00305295
0.2	Polyarteritis nodosa	18	18	1	8188	0.228072	4.38459	34393	0.957996	0.000523362
0.2	Psoriasis	886	916	0.967249	8188	0.228072	4.24099	34393	0.957996	0.0257611
0.2	Rheumatic mitral valve disease	485	493	0.983773	8188	0.228072	4.31344	34393	0.957996	0.0141017
0.2	Sarcoidosis	566	571	0.991243	8188	0.228072	4.34619	34393	0.957996	0.0164568
0.2	Type 1 diabetes	952	968	0.983471	8188	0.228072	4.31211	34393	0.957996	0.0276801
0.2	Ulcerative colitis	363	370	0.981081	8188	0.228072	4.30164	34393	0.957996	0.0105545
0.2	Vitiligo	172	175	0.982857	8188	0.228072	4.30942	34393	0.957996	0.00500102
0.3	All	5444	6200	0.878065	8033	0.223754	3.92424	28923	0.805632	0.188224
0.3	Addison's disease	294	320	0.91875	8033	0.223754	4.10607	28923	0.805632	0.0101649
0.3	Ankylosing spondylitis	77	82	0.939024	8033	0.223754	4.19668	28923	0.805632	0.00266224
0.3	Autoimmune hepatitis	129	132	0.977273	8033	0.223754	4.36762	28923	0.805632	0.00446012
0.3	Crohn's disease	443	502	0.88247	8033	0.223754	3.94393	28923	0.805632	0.0153165
0.3	Giant cell arteritis	121	128	0.945312	8033	0.223754	4.22478	28923	0.805632	0.00418352
0.3	Glomerulonephritis	225	229	0.982533	8033	0.223754	4.39113	28923	0.805632	0.00777928
0.3	Graves' disease	524	589	0.889643	8033	0.223754	3.97599	28923	0.805632	0.0181171
0.3	Hashimoto's thyroiditis	1015	1165	0.871245	8033	0.223754	3.89376	28923	0.805632	0.0350932
0.3	Multiple sclerosis	247	288	0.857639	8033	0.223754	3.83295	28923	0.805632	0.00853992
0.3	Myasthenia gravis	85	93	0.913978	8033	0.223754	4.08474	28923	0.805632	0.00293884
0.3	Optic neuritis	93	108	0.861111	8033	0.223754	3.84847	28923	0.805632	0.00321543
0.3	Polyarteritis nodosa	17	18	0.944444	8033	0.223754	4.2209	28923	0.805632	0.000587768
0.3	Psoriasis	775	916	0.84607	8033	0.223754	3.78125	28923	0.805632	0.0267953
0.3	Rheumatic mitral valve disease	429	493	0.870183	8033	0.223754	3.88901	28923	0.805632	0.0148325
0.3	Sarcoidosis	527	571	0.922942	8033	0.223754	4.1248	28923	0.805632	0.0182208
0.3	Type 1 diabetes	857	968	0.885331	8033	0.223754	3.95671	28923	0.805632	0.0296304
0.3	Ulcerative colitis	315	370	0.851351	8033	0.223754	3.80485	28923	0.805632	0.010891
0.3	Vitiligo	148	175	0.845714	8033	0.223754	3.77966	28923	0.805632	0.00511703
0.4	All	4093	6200	0.660161	7609	0.211944	3.11479	19853	0.552993	0.206165
0.4	Addison's disease	227	320	0.709375	7609	0.211944	3.34699	19853	0.552993	0.011434
0.4	Ankylosing spondylitis	69	82	0.841463	7609	0.211944	3.97022	19853	0.552993	0.00347555
0.4	Autoimmune hepatitis	119	132	0.901515	7609	0.211944	4.25355	19853	0.552993	0.00599406
0.4	Crohn's disease	336	502	0.669323	7609	0.211944	3.15802	19853	0.552993	0.0169244
0.4	Giant cell arteritis	106	128	0.828125	7609	0.211944	3.90728	19853	0.552993	0.00533924
0.4	Glomerulonephritis	202	229	0.882096	7609	0.211944	4.16193	19853	0.552993	0.0101748
0.4	Graves' disease	389	589	0.660441	7609	0.211944	3.11611	19853	0.552993	0.019594
0.4	Hashimoto's thyroiditis	697	1165	0.598283	7609	0.211944	2.82284	19853	0.552993	0.035108
0.4	Multiple sclerosis	183	288	0.635417	7609	0.211944	2.99804	19853	0.552993	0.00921775
0.4	Myasthenia gravis	68	93	0.731183	7609	0.211944	3.44989	19853	0.552993	0.00342518
0.4	Optic neuritis	71	108	0.657407	7609	0.211944	3.1018	19853	0.552993	0.00357629
0.4	Polyarteritis nodosa	16	18	0.888889	7609	0.211944	4.19398	19853	0.552993	0.000805924
0.4	Psoriasis	585	916	0.638646	7609	0.211944	3.01328	19853	0.552993	0.0294666
0.4	Rheumatic mitral valve disease	333	493	0.675456	7609	0.211944	3.18696	19853	0.552993	0.0167733
0.4	Sarcoidosis	443	571	0.775832	7609	0.211944	3.66055	19853	0.552993	0.022314
0.4	Type 1 diabetes	645	968	0.666322	7609	0.211944	3.14386	19853	0.552993	0.0324888
0.4	Ulcerative colitis	224	370	0.605405	7609	0.211944	2.85644	19853	0.552993	0.0112829
0.4	Vitiligo	101	175	0.577143	7609	0.211944	2.72309	19853	0.552993	0.00508739
0.5	All	2774	6200	0.447419	7007	0.195176	2.29239	11786	0.328292	0.235364
0.5	Addison's disease	166	320	0.51875	7007	0.195176	2.65786	11786	0.328292	0.0140845
0.5	Ankylosing spondylitis	59	82	0.719512	7007	0.195176	3.68649	11786	0.328292	0.00500594
0.5	Autoimmune hepatitis	99	132	0.75	7007	0.195176	3.84269	11786	0.328292	0.0083998
0.5	Crohn's disease	223	502	0.444223	7007	0.195176	2.27602	11786	0.328292	0.0189208
0.5	Giant cell arteritis	86	128	0.671875	7007	0.195176	3.44241	11786	0.328292	0.00729679
0.5	Glomerulonephritis	143	229	0.624454	7007	0.195176	3.19945	11786	0.328292	0.012133
0.5	Graves' disease	244	589	0.414261	7007	0.195176	2.12251	11786	0.328292	0.0207025
0.5	Hashimoto's thyroiditis	442	1165	0.379399	7007	0.195176	1.94389	11786	0.328292	0.0375021
0.5	Multiple sclerosis	122	288	0.423611	7007	0.195176	2.17041	11786	0.328292	0.0103513
0.5	Myasthenia gravis	53	93	0.569892	7007	0.195176	2.9199	11786	0.328292	0.00449686
0.5	Optic neuritis	50	108	0.462963	7007	0.195176	2.37203	11786	0.328292	0.00424232
0.5	Polyarteritis nodosa	15	18	0.833333	7007	0.195176	4.26966	11786	0.328292	0.0012727
0.5	Psoriasis	410	916	0.447598	7007	0.195176	2.29331	11786	0.328292	0.034787
0.5	Rheumatic mitral valve disease	228	493	0.462475	7007	0.195176	2.36953	11786	0.328292	0.019345
0.5	Sarcoidosis	345	571	0.604203	7007	0.195176	3.09569	11786	0.328292	0.029272
0.5	Type 1 diabetes	409	968	0.422521	7007	0.195176	2.16482	11786	0.328292	0.0347022
0.5	Ulcerative colitis	145	370	0.391892	7007	0.195176	2.00789	11786	0.328292	0.0123027
0.5	Vitiligo	70	175	0.4	7007	0.195176	2.04944	11786	0.328292	0.00593925
0.6	All	2148	6200	0.346452	6489	0.180747	1.91678	8102	0.225676	0.26512
0.6	Addison's disease	125	320	0.390625	6489	0.180747	2.16117	8102	0.225676	0.0154283
0.6	Ankylosing spondylitis	55	82	0.670732	6489	0.180747	3.71089	8102	0.225676	0.00678845
0.6	Autoimmune hepatitis	84	132	0.636364	6489	0.180747	3.52074	8102	0.225676	0.0103678
0.6	Crohn's disease	169	502	0.336653	6489	0.180747	1.86257	8102	0.225676	0.020859
0.6	Giant cell arteritis	70	128	0.546875	6489	0.180747	3.02564	8102	0.225676	0.00863984
0.6	Glomerulonephritis	110	229	0.480349	6489	0.180747	2.65758	8102	0.225676	0.0135769
0.6	Graves' disease	182	589	0.308998	6489	0.180747	1.70956	8102	0.225676	0.0224636
0.6	Hashimoto's thyroiditis	324	1165	0.278112	6489	0.180747	1.53868	8102	0.225676	0.0399901
0.6	Multiple sclerosis	87	288	0.302083	6489	0.180747	1.6713	8102	0.225676	0.0107381
0.6	Myasthenia gravis	43	93	0.462366	6489	0.180747	2.55808	8102	0.225676	0.00530733
0.6	Optic neuritis	36	108	0.333333	6489	0.180747	1.8442	8102	0.225676	0.00444335
0.6	Polyarteritis nodosa	11	18	0.611111	6489	0.180747	3.38103	8102	0.225676	0.00135769
0.6	Psoriasis	329	916	0.35917	6489	0.180747	1.98714	8102	0.225676	0.0406073
0.6	Rheumatic mitral valve disease	175	493	0.35497	6489	0.180747	1.9639	8102	0.225676	0.0215996
0.6	Sarcoidosis	289	571	0.50613	6489	0.180747	2.80021	8102	0.225676	0.0356702
0.6	Type 1 diabetes	314	968	0.32438	6489	0.180747	1.79466	8102	0.225676	0.0387559
0.6	Ulcerative colitis	114	370	0.308108	6489	0.180747	1.70464	8102	0.225676	0.0140706
0.6	Vitiligo	62	175	0.354286	6489	0.180747	1.96012	8102	0.225676	0.00765243
0.7	All	1839	6200	0.296613	6001	0.167154	1.77449	6422	0.178881	0.286359
0.7	Addison's disease	113	320	0.353125	6001	0.167154	2.11257	6422	0.178881	0.0175958
0.7	Ankylosing spondylitis	49	82	0.597561	6001	0.167154	3.57491	6422	0.178881	0.00763002
0.7	Autoimmune hepatitis	68	132	0.515152	6001	0.167154	3.0819	6422	0.178881	0.0105886
0.7	Crohn's disease	143	502	0.284861	6001	0.167154	1.70418	6422	0.178881	0.0222672
0.7	Giant cell arteritis	65	128	0.507812	6001	0.167154	3.03799	6422	0.178881	0.0101215
0.7	Glomerulonephritis	90	229	0.393013	6001	0.167154	2.3512	6422	0.178881	0.0140143
0.7	Graves' disease	145	589	0.24618	6001	0.167154	1.47277	6422	0.178881	0.0225786
0.7	Hashimoto's thyroiditis	275	1165	0.236052	6001	0.167154	1.41218	6422	0.178881	0.0428216
0.7	Multiple sclerosis	73	288	0.253472	6001	0.167154	1.5164	6422	0.178881	0.0113672
0.7	Myasthenia gravis	41	93	0.44086	6001	0.167154	2.63745	6422	0.178881	0.0063843
0.7	Optic neuritis	31	108	0.287037	6001	0.167154	1.7172	6422	0.178881	0.00482716
0.7	Polyarteritis nodosa	8	18	0.444444	6001	0.167154	2.65889	6422	0.178881	0.00124572
0.7	Psoriasis	293	916	0.319869	6001	0.167154	1.91362	6422	0.178881	0.0456244
0.7	Rheumatic mitral valve disease	153	493	0.310345	6001	0.167154	1.85664	6422	0.178881	0.0238244
0.7	Sarcoidosis	253	571	0.443082	6001	0.167154	2.65074	6422	0.178881	0.0393958
0.7	Type 1 diabetes	282	968	0.291322	6001	0.167154	1.74284	6422	0.178881	0.0439116
0.7	Ulcerative colitis	94	370	0.254054	6001	0.167154	1.51988	6422	0.178881	0.0146372
0.7	Vitiligo	52	175	0.297143	6001	0.167154	1.77766	6422	0.178881	0.00809717
0.8	All	1264	6200	0.203871	4254	0.118493	1.72054	4331	0.120637	0.291849
0.8	Addison's disease	85	320	0.265625	4254	0.118493	2.2417	4331	0.120637	0.019626
0.8	Ankylosing spondylitis	28	82	0.341463	4254	0.118493	2.88173	4331	0.120637	0.00646502
0.8	Autoimmune hepatitis	46	132	0.348485	4254	0.118493	2.94099	4331	0.120637	0.0106211
0.8	Crohn's disease	95	502	0.189243	4254	0.118493	1.59709	4331	0.120637	0.0219349
0.8	Giant cell arteritis	49	128	0.382812	4254	0.118493	3.23069	4331	0.120637	0.0113138
0.8	Glomerulonephritis	80	229	0.349345	4254	0.118493	2.94824	4331	0.120637	0.0184715
0.8	Graves' disease	89	589	0.151104	4254	0.118493	1.27522	4331	0.120637	0.0205495
0.8	Hashimoto's thyroiditis	167	1165	0.143348	4254	0.118493	1.20976	4331	0.120637	0.0385592
0.8	Multiple sclerosis	47	288	0.163194	4254	0.118493	1.37726	4331	0.120637	0.010852
0.8	Myasthenia gravis	31	93	0.333333	4254	0.118493	2.81312	4331	0.120637	0.0071577
0.8	Optic neuritis	25	108	0.231481	4254	0.118493	1.95355	4331	0.120637	0.00577234
0.8	Polyarteritis nodosa	7	18	0.388889	4254	0.118493	3.28197	4331	0.120637	0.00161625
0.8	Psoriasis	192	916	0.209607	4254	0.118493	1.76895	4331	0.120637	0.0443316
0.8	Rheumatic mitral valve disease	106	493	0.21501	4254	0.118493	1.81455	4331	0.120637	0.0244747
0.8	Sarcoidosis	184	571	0.322242	4254	0.118493	2.71951	4331	0.120637	0.0424844
0.8	Type 1 diabetes	211	968	0.217975	4254	0.118493	1.83957	4331	0.120637	0.0487185
0.8	Ulcerative colitis	62	370	0.167568	4254	0.118493	1.41416	4331	0.120637	0.0143154
0.8	Vitiligo	33	175	0.188571	4254	0.118493	1.59142	4331	0.120637	0.00761949
0.9	All	438	6200	0.0706452	1527	0.0425336	1.66092	1542	0.0429514	0.284047
0.9	Addison's disease	30	320	0.09375	1527	0.0425336	2.20414	1542	0.0429514	0.0194553
0.9	Ankylosing spondylitis	7	82	0.0853659	1527	0.0425336	2.00702	1542	0.0429514	0.00453956
0.9	Autoimmune hepatitis	24	132	0.181818	1527	0.0425336	4.27469	1542	0.0429514	0.0155642
0.9	Crohn's disease	30	502	0.059761	1527	0.0425336	1.40503	1542	0.0429514	0.0194553
0.9	Giant cell arteritis	22	128	0.171875	1527	0.0425336	4.04092	1542	0.0429514	0.0142672
0.9	Glomerulonephritis	35	229	0.152838	1527	0.0425336	3.59335	1542	0.0429514	0.0226978
0.9	Graves' disease	26	589	0.0441426	1527	0.0425336	1.03783	1542	0.0429514	0.0168612
0.9	Hashimoto's thyroiditis	49	1165	0.0420601	1527	0.0425336	0.988866	1542	0.0429514	0.0317769
0.9	Multiple sclerosis	12	288	0.0416667	1527	0.0425336	0.979617	1542	0.0429514	0.0077821
0.9	Myasthenia gravis	9	93	0.0967742	1527	0.0425336	2.27524	1542	0.0429514	0.00583658
0.9	Optic neuritis	8	108	0.0740741	1527	0.0425336	1.74154	1542	0.0429514	0.00518807
0.9	Polyarteritis nodosa	3	18	0.166667	1527	0.0425336	3.91847	1542	0.0429514	0.00194553
0.9	Psoriasis	60	916	0.0655022	1527	0.0425336	1.54001	1542	0.0429514	0.0389105
0.9	Rheumatic mitral valve disease	36	493	0.0730223	1527	0.0425336	1.71681	1542	0.0429514	0.0233463
0.9	Sarcoidosis	57	571	0.0998249	1527	0.0425336	2.34696	1542	0.0429514	0.036965
0.9	Type 1 diabetes	84	968	0.0867769	1527	0.0425336	2.04019	1542	0.0429514	0.0544747
0.9	Ulcerative colitis	17	370	0.0459459	1527	0.0425336	1.08023	1542	0.0429514	0.0110246
0.9	Vitiligo	9	175	0.0514286	1527	0.0425336	1.20913	1542	0.0429514	0.00583658
1	All	89	6200	0.0143548	355	0.0098883	1.4517	356	0.00991616	0.25
1	Addison's disease	10	320	0.03125	355	0.0098883	3.1603	356	0.00991616	0.0280899
1	Ankylosing spondylitis	1	82	0.0121951	355	0.0098883	1.23329	356	0.00991616	0.00280899
1	Autoimmune hepatitis	2	132	0.0151515	355	0.0098883	1.53227	356	0.00991616	0.00561798
1	Crohn's disease	7	502	0.0139442	355	0.0098883	1.41017	356	0.00991616	0.0196629
1	Giant cell arteritis	3	128	0.0234375	355	0.0098883	2.37022	356	0.00991616	0.00842697
1	Glomerulonephritis	5	229	0.0218341	355	0.0098883	2.20807	356	0.00991616	0.0140449
1	Graves' disease	8	589	0.0135823	355	0.0098883	1.37358	356	0.00991616	0.0224719
1	Hashimoto's thyroiditis	12	1165	0.0103004	355	0.0098883	1.04168	356	0.00991616	0.0337079
1	Multiple sclerosis	1	288	0.00347222	355	0.0098883	0.351144	356	0.00991616	0.00280899
1	Myasthenia gravis	2	93	0.0215054	355	0.0098883	2.17483	356	0.00991616	0.00561798
1	Optic neuritis	2	108	0.0185185	355	0.0098883	1.87277	356	0.00991616	0.00561798
1	Polyarteritis nodosa	1	18	0.0555556	355	0.0098883	5.61831	356	0.00991616	0.00280899
1	Psoriasis	13	916	0.0141921	355	0.0098883	1.43525	356	0.00991616	0.0365169
1	Rheumatic mitral valve disease	5	493	0.010142	355	0.0098883	1.02565	356	0.00991616	0.0140449
1	Sarcoidosis	7	571	0.0122592	355	0.0098883	1.23977	356	0.00991616	0.0196629
1	Type 1 diabetes	24	968	0.0247934	355	0.0098883	2.50734	356	0.00991616	0.0674157
1	Ulcerative colitis	6	370	0.0162162	355	0.0098883	1.63994	356	0.00991616	0.0168539
1	Vitiligo	2	175	0.0114286	355	0.0098883	1.15577	356	0.00991616	0.00561798

## Sheet: SFig 7
Threshold	Tested	Carrier	N	Fraction	nontested	underdx.n	underdx.pcnt	baseline	yieldinc	yieldinc.foldchange
0	25123	24280	128775	0.189	103652	19543	0.189	0.189	0	0
0.1	24963	24147	117588	0.205	92625	19021	0.205	0.189	0.01681	0.0891
0.2	24717	23915	100302	0.238	75585	18022	0.238	0.189	0.04988	0.265
0.3	24532	23741	85030	0.279	60498	16891	0.279	0.189	0.09066	0.48
0.4	24385	23605	71975	0.328	47590	15608	0.328	0.189	0.13942	0.74
0.5	23978	23223	50801	0.457	26823	12262	0.457	0.189	0.26859	1.42
0.6	22954	22244	28624	0.777	5670	4406	0.777	0.189	0.58856	3.12
0.7	20056	19433	20344	0.955	288	275	0.955	0.189	0.76667	4.07
0.8	14161	13693	14180	0.966	19	18	0.947	0.189	0.77711	4.12
0.9	519	516	519	0.994	0	0	NaN	0.189	0.80567	4.27
1
